# Supplementary material for: Temporal Acoustic-Window Failure in Female Patients with Rheumatoid Arthritis: An Eight-Year Longitudinal Follow-Up Study
Source: J Clin Med. 2026 Jul 19;15(14):5654. doi: 10.3390/jcm15145654 (PMC13412167; doi:10.3390/jcm15145654)
Supplement: Supplementary file 1 [file jcm-15-05654-s001.zip]

Archive with 1 entries (1 files):
- jcm-4423156-supplementary.pdf
